# Supplementary material for: Xanthones Active against Multidrug Resistance and Virulence Mechanisms of Bacteria
Source: Antibiotics (Basel). 2021 May 19;10(5):600. doi: 10.3390/antibiotics10050600 (PMC8158687; doi:10.3390/antibiotics10050600)
Supplement: Supplementary file 1 [file antibiotics-10-00600-s001.zip]

Archive with 1 entries (1 files):
- antibiotics-1188512-supplementary.pdf
